# Supplementary material for: Characterization of H9N2 Avian Influenza Viruses Isolated from Poultry Products in a Mouse Model
Source: Viruses. 2022 Mar 30;14(4):728. doi: 10.3390/v14040728 (PMC9032349; doi:10.3390/v14040728)
Supplement: Supplementary file 1 [file viruses-14-00728-s001.zip]

Archive with 2 entries (2 files):
- Murakami_Viruses_H9N2mice_Sup Info-rev.pdf
- Murakami_Viruses_H9N2mice_SupTable-rev.xlsx
